# Supplementary material for: Effects of Sous-Vide on Quality, Structure and Flavor Characteristics of Tilapia Fillets
Source: Molecules. 2023 Dec 13;28(24):8075. doi: 10.3390/molecules28248075 (PMC10745649; doi:10.3390/molecules28248075)
Supplement: Supplementary file 1 [file molecules-28-08075-s001.zip]

Archive with 1 entries (1 files):
- molecules-2712488-supplementary.pdf
